# Supplementary material for: Genetic compensation in a stable slc25a46 mutant zebrafish: A case for using F0 CRISPR mutagenesis to study phenotypes caused by inherited disease
Source: PLoS One. 2020 Mar 24;15(3):e0230566. doi: 10.1371/journal.pone.0230566 (PMC7092968; doi:10.1371/journal.pone.0230566)
Supplement: S2 Table — (XLSX) [file pone.0230566.s008.xlsx]

## Sheet: Sheet1
		Transcripts Per Million Values											Statistical Results
		F0				SLC_F4				Averages
GeneID	geneName	F0 1	F0 2	F0 3		SLC_F4 1	SLC_F4 2	SLC_F4 3		F0	SLC_F4		Fold Change (SLC_F4/F0)	P-Value	Direction
ENSDARG00000088069	CR759879.1	0.57398	0.370423	0.535423		0	0	0		0.493275	0		0	1.01213e-11	Downregulated
ENSDARG00000046091	si:ch211-283g2.1	0.871011	0.220831	0.68335		0	0	0		0.59173	0		0	6.77618e-10	Downregulated
ENSDARG00000100740	si:ch73-46n24.6	1.0141	1.61122	1.13898		0	0	0		1.25477	0		0	1.87045e-09	Downregulated
ENSDARG00000035797	si:dkey-17m8.2	0.835618	0.0919692	1.05599		0	0	0		0.661194	0		0	1.24036e-07	Downregulated
ENSDARG00000095595	si:ch211-283e2.7	0.506603	0.439553	0.331909		0	0	0		0.426022	0		0	1.983e-07	Downregulated
ENSDARG00000104113	TRIM35 (37 of 38)	0.71902	0.226857	0.738946		0	0	0		0.561608	0		0	1.23789e-06	Downregulated
ENSDARG00000103036	CABZ01032351.2	0.114226	0.243265	0.686738		0	0	0		0.348076	0		0	7.83518e-05	Downregulated
ENSDARG00000092380	HTRA2 (11 of 24)	0.188954	0	0.720932		0	0	0		0.303295	0		0	0.000206235	Downregulated
ENSDARG00000102437	BX321875.2	0.128276	0.273187	0.266957		0	0	0		0.222807	0		0	0.000279121	Downregulated
ENSDARG00000096740	si:dkeyp-67e6.3	0.627925	0.609587	0.167536		0	0	0		0.468349	0		0	5.04847e-06	Downregulated
ENSDARG00000062811	p2ry10	0.24581	0.089487	0.0655846		0	0	0		0.133627	0		0	0.000684577	Downregulated
ENSDARG00000094298	si:ch73-191k20.1	0.31587	1.15855	0.547802		0	0	0		0.674073	0		0	2.70406e-05	Downregulated
ENSDARG00000070299	IL17RA (2 of 4)	0.0712458	0.0983443	0.0686439		0	0	0		0.0794113	0		0	0.000680573	Downregulated
ENSDARG00000100429	irgf4	0.169356	0.100187	0.358977		0	0	0		0.209507	0		0	0.000762829	Downregulated
ENSDARG00000040781	sult3st4	0.214941	0.134634	0		0	0	0		0.116525	0		0	0.00233179	Downregulated
ENSDARG00000079471	si:dkey-88j15.4	0.0882804	0	0.66344		0	0	0		0.250573	0		0	0.000462377	Downregulated
ENSDARG00000097446	si:ch211-66i15.5	0.265421	0.960578	0		0	0	0		0.408667	0		0	4.80089e-05	Downregulated
ENSDARG00000104203	ugt5b5p	0.18015	0.213146	0.190928		0	0	0		0.194741	0		0	9.75864e-05	Downregulated
ENSDARG00000043676	BX936423.1	0.0882804	0.365574	0.561372		0	0	0		0.338409	0		0	0.000868591	Downregulated
ENSDARG00000103653	si:ch73-266m14.1	0.163937	0.22629	0.0315899		0	0	0		0.140606	0		0	0.00248892	Downregulated
ENSDARG00000026663	tlr19	0.0856513	0	0.049514		0	0	0		0.0450551	0		0	0.00809268	Downregulated
ENSDARG00000103208	il17ra1	0.0549312	0	0.0889142		0	0	0		0.0479485	0		0	0.00894096	Downregulated
ENSDARG00000096767	si:ch211-250m6.8	0.0635906	0	0.110283		0	0	0		0.0579579	0		0	0.00969245	Downregulated
ENSDARG00000097611	si:ch73-304f21.2	0	0	0.184861		0	0	0		0.0616204	0		0	0.00768501	Downregulated
ENSDARG00000096858	si:ch211-121k8.4	0.195362	0	0.516281		0	0	0		0.237214	0		0	0.00474729	Downregulated
ENSDARG00000105232	C7H19orf12 (4 of 4)	0.144948	0.342994	0		0	0	0		0.162647	0		0	0.00947341	Downregulated
ENSDARG00000002097	si:dkeyp-52c3.7	0.175898	0.184991	0.293755		0	0	0		0.218214	0		0	0.00243591	Downregulated
ENSDARG00000090863	si:dkey-184n3.2	0.0660502	0.260493	0.127276		0	0	0		0.151273	0		0	0.00117396	Downregulated
ENSDARG00000087592	si:dkey-14o1.14	0.0694353	0.328612	0.401397		0	0	0		0.266481	0		0	0.00200721	Downregulated
ENSDARG00000093087	si:ch211-225p5.10	0.353312	0.278682	0.272327		0	0	0		0.30144	0		0	0.00307199	Downregulated
ENSDARG00000101737	si:dkey-97l11.2	0.0555341	0.985584	0.192622		0	0	0		0.411247	0		0	0.00602409	Downregulated
ENSDARG00000018521	or115-1	0.0689099	0.387274	0.079672		0	0	0		0.178619	0		0	0.000935126	Downregulated
ENSDARG00000009511	tnfa	0.156428	0.370158	0.0301431		0	0	0		0.185576	0		0	0.00975526	Downregulated
ENSDARG00000071554	si:ch73-213k20.4	0	0.285135	0.383119		0	0	0		0.222751	0		0	0.00823514	Downregulated
ENSDARG00000102098	si:dkey-197m7.1	0.103757	0.0545606	0.0533163		0	0	0		0.0705448	0		0	0.00359665	Downregulated
ENSDARG00000045548	lepb	0.974157	0	0.107266		0	0	0		0.360474	0		0	0.00874277	Downregulated
ENSDARG00000040497	BX004816.1	0.11042	0.0580641	0.0992948		0	0	0		0.0892596	0		0	0.00129141	Downregulated
ENSDARG00000095547	si:ch211-223a10.3	0.376001	0.815594	0.144908		0	0	0		0.445501	0		0	0.00330241	Downregulated
ENSDARG00000094622	si:ch211-198e13.3	0.110395	0.293883	0.255272		0	0	0		0.21985	0		0	0.00240149	Downregulated
ENSDARG00000096720	cpn1	1.02911	0	2.43915		0	0	0		1.15608	0		0	0.000839327	Downregulated
ENSDARG00000042698	si:dkey-15j16.6	3.87218	2.43655	42.0193		0	0.026946	0.0307443		16.1093	0.0192301		0.00119372	2.99354e-13	Downregulated
ENSDARG00000005924	serpina10a	24.131	11.3759	17.6515		0.0410422	0.0734413	0		17.7195	0.0381612		0.00215363	4.76028e-25	Downregulated
ENSDARG00000077090	PLXNB2 (3 of 5)	1.0213	1.46425	2.72279		0.0166347	0	0		1.73611	0.00554489		0.00319386	7.53077e-13	Downregulated
ENSDARG00000039682	DUPD1 (1 of 11)	59.94	62.8323	39.1186		0.324872	0.163499	0.108818		53.9636	0.199063		0.00368883	6.46266e-27	Downregulated
ENSDARG00000103788	si:rp71-1d10.6	0.591898	0.655128	3.02433		0	0.0177381	0		1.42379	0.00591269		0.00415279	3.47058e-09	Downregulated
ENSDARG00000103480	BX640512.1	1.08167	1.07824	0.118167		0.0117915	0	0		0.75936	0.00393051		0.00517609	2.47423e-07	Downregulated
ENSDARG00000099153	si:dkey-48g21.6	1.39267	0.666944	1.57183		0	0.0308048	0		1.21048	0.0102683		0.00848281	2.79927e-08	Downregulated
ENSDARG00000098309	CR524823.2	1.44614	0.546067	4.94482		0	0	0.0652278		2.31234	0.0217426		0.00940285	1.54648e-06	Downregulated
ENSDARG00000070138	HTRA2 (3 of 24)	0.257256	0.088776	1.18973		0.01484	0	0		0.511922	0.00494668		0.00966295	1.79519e-05	Downregulated
ENSDARG00000042683	si:dkey-15j16.3	0.864079	1.38662	15.3644		0.0137504	0	0.178967		5.87168	0.0642393		0.0109405	2.0383e-06	Downregulated
ENSDARG00000043196	rnasel2	0.62811	1.6552	0.627177		0.0395269	0	0		0.970164	0.0131756		0.0135808	5.32374e-07	Downregulated
ENSDARG00000097776	ZSCAN20	1.66973	0.897977	0.350999		0	0.0470059	0		0.9729	0.0156686		0.0161051	1.94091e-05	Downregulated
ENSDARG00000102710	si:dkey-62k3.4	1.05766	1.08452	1.42664		0	0.0655049	0		1.18961	0.021835		0.0183548	1.5385e-07	Downregulated
ENSDARG00000098759	CU469587.1	1.19954	1.26155	0.821852		0.0615078	0	0		1.09431	0.0205026		0.0187356	5.74955e-06	Downregulated
ENSDARG00000080708	dre-mir-375-2	2.30433	12.074	1.1418		0	0.305821	0		5.17338	0.10194		0.0197048	0.000812821	Downregulated
ENSDARG00000102818	si:ch211-253h3.4	0.686502	0.40612	0.515916		0	0.0318884	0		0.536179	0.0106295		0.0198245	4.40347e-05	Downregulated
ENSDARG00000089310	gc	5.42388	1.18319	0.0587902		0.11733	0.0157464	0		2.22195	0.0443589		0.0199639	8.14538e-05	Downregulated
ENSDARG00000095893	si:dkey-85n7.7	0.511237	0.313638	1.62		0	0.0527717	0		0.814957	0.0175906		0.0215846	3.53704e-06	Downregulated
ENSDARG00000096967	si:dkey-207j16.10	2.55353	5.03538	6.2983		0	0.316301	0		4.62907	0.105434		0.0227764	2.70692e-07	Downregulated
ENSDARG00000100796	CR847850.1	1.2063	0.28545	0.836819		0	0.0560335	0		0.776191	0.0186778		0.0240634	6.24012e-06	Downregulated
ENSDARG00000096083	si:dkey-21h14.8	0.852357	0.634964	2.62793		0.0582742	0.0146639	0.0334618		1.37175	0.0354666		0.025855	1.98524e-09	Downregulated
ENSDARG00000097459	si:dkey-125e8.3	0.226432	0.232184	0.296701		0.020899	0	0		0.251772	0.00696635		0.0276692	3.44644e-05	Downregulated
ENSDARG00000101040	ccl20a.3	0.77818	7.00763	0.799745		0.0598533	0.200816	0		2.86185	0.0868898		0.0303614	0.000757095	Downregulated
ENSDARG00000104619	RNH1 (49 of 55)	0.054051	0	0.218724		0	0.008369	0		0.0909249	0.00278967		0.030681	0.00853879	Downregulated
ENSDARG00000104985	CR847850.2	1.50088	0.322868	5.60021		0.0472251	0	0.180781		2.47465	0.0760021		0.0307122	3.09815e-05	Downregulated
ENSDARG00000098316	si:ch211-128b10.8	0.0712768	0	0.146504		0	0.00735744	0		0.0725936	0.00245248		0.0337837	0.00619935	Downregulated
ENSDARG00000100039	si:ch211-285j16.2	0.367421	0.0790395	0.579277		0	0	0.0354048		0.341913	0.0118016		0.0345164	0.000996857	Downregulated
ENSDARG00000096906	si:dkey-7i4.24	1.38011	0.165356	3.21151		0	0.0649186	0.111104		1.58566	0.0586742		0.037003	0.000221303	Downregulated
ENSDARG00000090169	si:dkey-1f1.3	11.6155	8.90168	11.4456		0	0.122624	1.11927		10.6543	0.413965		0.0388544	3.72507e-07	Downregulated
ENSDARG00000092351	si:dkey-149f22.2	0.624676	0	0.690834		0	0.0252318	0.0287884		0.438503	0.0180067		0.0410641	0.00137313	Downregulated
ENSDARG00000096946	si:dkey-29n3.2	0.781209	0	2.05481		0.0540776	0.0725752	0		0.945341	0.0422176		0.0446586	0.00196483	Downregulated
ENSDARG00000006678	pth2r	3.10248	2.01552	4.9624		0.289864	0.079571	0.0907873		3.36014	0.153407		0.0456552	1.03925e-08	Downregulated
ENSDARG00000079762	si:dkey-253d23.4	8.43628	3.21734	13.2519		0.282677	0.284526	0.678777		8.30184	0.415326		0.0500283	3.01136e-10	Downregulated
ENSDARG00000097539	si:ch211-39f2.3	0.0209953	0	0.0879942		0	0	0.00556357		0.0363299	0.00185452		0.0510468	0.00507034	Downregulated
ENSDARG00000099050	CR847822.1	2.78585	0.295804	11.521		0.19779	0.132722	0.416435		4.86756	0.248982		0.0511513	0.000411902	Downregulated
ENSDARG00000091800	si:ch211-186e20.6	0.62896	1.0068	0		0.0512218	0.0343712	0		0.545255	0.028531		0.052326	0.00551292	Downregulated
ENSDARG00000097541	si:ch73-239g21.1	0.921349	0.714205	0.514255		0	0.118061	0		0.716603	0.0393537		0.0549171	0.000181711	Downregulated
ENSDARG00000097398	si:ch73-288o11.4	0.576227	1.76123	0.0555183		0	0.13383	0		0.79766	0.0446101		0.0559263	0.00267277	Downregulated
ENSDARG00000071588	BX539307.1	1.92867	0.414894	6.65585		0	0.0542955	0.464617		2.9998	0.172971		0.0576608	0.000881767	Downregulated
ENSDARG00000094983	ccl34a.3	0.52355	0.271006	1.85378		0.0906042	0	0.069368		0.882779	0.0533241		0.0604048	0.00121652	Downregulated
ENSDARG00000090193	si:ch73-286h23.4	0.270446	0.0822807	0.500293		0.0534888	0	0		0.28434	0.0178296		0.0627052	0.00019225	Downregulated
ENSDARG00000096826	si:ch211-278n20.8	2.25342	0.999809	4.66793		0	0	0.497614		2.64039	0.165871		0.0628209	0.00246914	Downregulated
ENSDARG00000099482	BX569782.1	0.323634	0	1.15995		0.0336043	0	0.060032		0.494528	0.0312121		0.0631149	0.00328897	Downregulated
ENSDARG00000104403	oscp1a	1.36383	2.50248	0.775049		0.176015	0.0751617	0.0612545		1.54712	0.104144		0.0673146	7.43322e-06	Downregulated
ENSDARG00000093761	si:ch211-250k18.7	0.401549	0.103282	0.545002		0	0.037845	0.037011		0.349944	0.024952		0.0713028	9.05804e-05	Downregulated
ENSDARG00000074546	si:ch211-213a13.11	0.210351	0.0757456	0.629155		0.0189928	0.0127447	0.0339294		0.305084	0.0218889		0.0717473	4.98567e-05	Downregulated
ENSDARG00000007349	dmrt1	0.726292	0.364276	1.38736		0.0546479	0.0660065	0.058575		0.825977	0.0597431		0.0723302	2.74696e-06	Downregulated
ENSDARG00000077252	si:rp71-36a1.5	0.0156398	0.444105	0.904119		0	0	0.0994659		0.454621	0.0331553		0.0729294	0.00310107	Downregulated
ENSDARG00000069734	zgc:92880	3.90926	0.795745	3.15899		0	0.273357	0.311889		2.62133	0.195082		0.074421	9.506e-05	Downregulated
ENSDARG00000087706	dicp3.3	1.56522	0.552323	1.2382		0	0.255107	0		1.11858	0.0850357		0.076021	0.000833351	Downregulated
ENSDARG00000096207	SRR (2 of 2)	1.30553	11.3642	0.48517		0.129103	0.823004	0.0494218		4.38495	0.333843		0.0761338	0.00363241	Downregulated
ENSDARG00000069019	BX004816.2	0.319565	0.718381	0.110842		0.0884848	0	0		0.382929	0.0294949		0.0770245	0.00748172	Downregulated
ENSDARG00000092411	si:dkey-228b19.6	0.55384	0.262112	0.341513		0.0511179	0	0.0391367		0.385822	0.0300849		0.0779761	0.00457385	Downregulated
ENSDARG00000085497	RNaseP_nuc	0.733497	1.19328	0.530032		0	0	0.19437		0.818938	0.06479		0.0791147	0.00382952	Downregulated
ENSDARG00000087057	ftr34	0.0517477	0.918385	0.877498		0	0	0.146268		0.615877	0.0487561		0.0791654	0.00172475	Downregulated
ENSDARG00000022631	cyp2p9	1.0901	1.054	0.596292		0.194735	0.0108894	0.0124243		0.913462	0.0726829		0.0795686	0.000175302	Downregulated
ENSDARG00000077998	nitr3a	0.266254	0.135009	0.630333		0.0175533	0.0117787	0.0537562		0.343865	0.0276961		0.0805433	0.000285858	Downregulated
ENSDARG00000096580	si:ch211-42i9.10	0.528615	1.01633	2.2155		0.0457403	0.153465	0.105059		1.25348	0.101421		0.0809118	0.000151591	Downregulated
ENSDARG00000094260	si:ch211-286e11.3	0.244643	0.182811	0.550814		0	0	0.0818883		0.32609	0.0272961		0.0837073	0.00659038	Downregulated
ENSDARG00000074191	zgc:172253	3.50774	2.576	3.18541		0.0186066	0.374567	0.427366		3.08972	0.273513		0.0885237	3.97084e-05	Downregulated
ENSDARG00000038293	zgc:103559	1.30951	4.66901	0.0613794		0.0979981	0.328797	0.131301		2.0133	0.186032		0.0924015	0.00530275	Downregulated
ENSDARG00000042332	plin2	1.54306	0.472159	2.98366		0.165748	0.148295	0.169199		1.66629	0.16108		0.0966698	5.3632e-05	Downregulated
ENSDARG00000054786	faah2b	0.982497	1.73445	0.396677		0	0.159369	0.148773		1.03787	0.102714		0.0989658	0.000759489	Downregulated
ENSDARG00000086265	bsnd	1.2027	3.06488	1.06964		0	0.171895	0.359563		1.77907	0.177153		0.099576	0.000273648	Downregulated
ENSDARG00000016412	agt	18.0751	8.38072	0.527361		0.29717	2.15196	0.303357		8.99438	0.917496		0.102008	0.00326029	Downregulated
ENSDARG00000055479	mmp20b	0.156268	0.270223	0.444733		0	0.0781708	0.0127414		0.290408	0.030304		0.10435	0.00124142	Downregulated
ENSDARG00000095252	si:dkey-40h20.1	2.91942	0.287845	4.82504		0.155455	0.330329	0.376892		2.67743	0.287558		0.107401	0.000566923	Downregulated
ENSDARG00000068749	si:ch211-250k18.5	0.432067	0.268599	0.973691		0.0506932	0.0612298	0.0698607		0.558119	0.0605946		0.108569	4.97459e-05	Downregulated
ENSDARG00000093518	si:ch73-186j5.4	0.381501	0.816777	1.17622		0.0251511	0.0675084	0.173305		0.7915	0.0886548		0.112009	0.000151332	Downregulated
ENSDARG00000100886	si:dkeyp-97a10.1	6.73125	4.63368	8.87914		0.211799	1.25068	0.810782		6.74803	0.757754		0.112293	7.04778e-05	Downregulated
ENSDARG00000097083	si:ch211-158d24.5	1.45629	2.8717	0.240532		0.192017	0.193273	0.147011		1.52284	0.177433		0.116515	0.00387219	Downregulated
ENSDARG00000090052	BX470211.1	0.694647	1.01365	0.394874		0.00801425	0.134445	0.104309		0.701056	0.0822561		0.117332	0.000481162	Downregulated
ENSDARG00000100311	si:dkey-165e24.1	1.16802	0.641386	1.46028		0.131533	0.0830703	0.177712		1.0899	0.130772		0.119985	1.46317e-05	Downregulated
ENSDARG00000044956	zgc:114123	0.15893	0.1567	0.275627		0.018336	0.012304	0.0421151		0.197086	0.0242517		0.123052	0.00798467	Downregulated
ENSDARG00000086569	zgc:172051	0.877053	0.622615	1.95648		0.0285704	0.0766863	0.339047		1.15205	0.148101		0.128555	0.000486272	Downregulated
ENSDARG00000070506	CR450842.1	1.55055	0.4809	4.17718		0.0833659	0.0559409	0.686132		2.06954	0.275146		0.13295	0.00207076	Downregulated
ENSDARG00000095512	rca2.2	0.473392	0.264197	0.423402		0.0370977	0.0331915	0.0852077		0.386997	0.0518323		0.133934	0.000189484	Downregulated
ENSDARG00000079403	si:dkey-204l11.1	1.17639	0.294431	5.70855		0.203583	0.478135	0.281758		2.39312	0.321159		0.134201	0.00367116	Downregulated
ENSDARG00000057899	zgc:114081	2.51817	3.06575	4.61331		0.959997	0.0791105	0.335258		3.39908	0.458122		0.134778	0.000216869	Downregulated
ENSDARG00000097173	si:ch211-281l24.4	1.99004	3.30908	2.98488		0.521242	0.199867	0.399071		2.76133	0.373393		0.135222	0.000115229	Downregulated
ENSDARG00000097513	si:ch211-84k18.3	4.3836	8.39858	4.54987		0.517237	1.20321	0.739209		5.77735	0.819886		0.141914	0.000135031	Downregulated
ENSDARG00000093402	RNH1 (12 of 55)	0.68086	0.402782	1.04833		0.140487	0.0273689	0.135316		0.710657	0.101057		0.142203	0.00013629	Downregulated
ENSDARG00000093176	zgc:77118	3.36244	1.05717	1.73989		0.130214	0.502421	0.249235		2.05317	0.293957		0.143172	0.000567977	Downregulated
ENSDARG00000058508	CFAP70	0.808414	0.879191	1.45393		0.0565261	0.197239	0.199075		1.04718	0.150947		0.144146	0.000208764	Downregulated
ENSDARG00000098586	zgc:194887	4.61921	3.92927	0.837744		0.0417981	0.869479	0.480019		3.12874	0.463765		0.148227	0.00592991	Downregulated
ENSDARG00000071644	si:dkey-19a16.7	0.996416	0.734238	2.81945		0.121009	0.19488	0.379849		1.5167	0.231913		0.152906	0.000466382	Downregulated
ENSDARG00000097746	si:rp71-77l1.1	52.0973	71.5636	28.6028		2.98894	16.5056	3.9015		50.7546	7.79869		0.153655	0.000300661	Downregulated
ENSDARG00000092870	si:dkey-100n23.4	97.3973	89.0463	52.7517		11.984	15.6228	10.1907		79.7318	12.5991		0.158019	2.10741e-06	Downregulated
ENSDARG00000091871	si:ch211-13o20.3	7.67864	3.5114	6.42692		0.0652194	1.75056	0.99866		5.87232	0.938148		0.159758	0.00243731	Downregulated
ENSDARG00000103177	BX571760.2	0.836411	0.522293	1.74604		0.32166	0.107922	0.0738805		1.03492	0.167821		0.162159	0.00159652	Downregulated
ENSDARG00000011076	MREG	7.42915	15.3823	1.19297		0.171423	3.02911	0.802046		8.00146	1.33419		0.166744	0.00664332	Downregulated
ENSDARG00000097137	si:dkeyp-116a7.2	2.6748	4.23706	4.42157		1.16297	0.451804	0.281176		3.77781	0.631985		0.167289	0.000478766	Downregulated
ENSDARG00000097019	dhrs13b	0.297335	0.0595344	0.539456		0.00633304	0.0679944	0.0775788		0.298775	0.0506354		0.169477	0.00517179	Downregulated
ENSDARG00000069481	ghrh	3.89151	0.972733	5.79835		0.569116	0.789246	0.522869		3.5542	0.627077		0.176433	0.00220842	Downregulated
ENSDARG00000013598	tnfb	3.50054	1.686	1.14612		0.385993	0.259012	0.476119		2.11088	0.373708		0.177038	0.00070517	Downregulated
ENSDARG00000093570	si:dkey-25o1.7	1.20188	0.505606	2.00718		0.184884	0.0248125	0.45296		1.23822	0.220886		0.178389	0.00260974	Downregulated
ENSDARG00000040081	zgc:66432	0.787546	1.62312	1.0574		0.0351718	0.247813	0.336601		1.15602	0.206529		0.178654	0.00144466	Downregulated
ENSDARG00000061714	EXOC3L4 (2 of 2)	0.422967	0.0773871	0.604978		0.00603691	0.0405094	0.152524		0.368444	0.0663569		0.1801	0.00734543	Downregulated
ENSDARG00000055591	pipox	5.70674	7.69067	4.52204		0.809346	1.09912	1.32782		5.97315	1.07876		0.180601	0.00010563	Downregulated
ENSDARG00000098881	si:dkey-238i5.3	3.60963	1.64128	6.29783		0.653581	0.587011	0.862214		3.84958	0.700935		0.182081	8.78794e-05	Downregulated
ENSDARG00000094508	si:dkey-21o19.8	0.976976	0.65502	2.9745		0.315603	0.181524	0.345186		1.5355	0.280771		0.182854	0.00554016	Downregulated
ENSDARG00000077308	gpr84	0.974742	0.443567	1.36971		0	0.264698	0.254324		0.929338	0.173007		0.186162	0.00831959	Downregulated
ENSDARG00000090741	AL954146.4	0.616143	0.527893	0.343903		0.0588293	0.177643	0.0450407		0.49598	0.0938376		0.189196	0.00902462	Downregulated
ENSDARG00000098012	itgae.1	3.82393	1.28912	1.78057		0.246573	0.583969	0.477504		2.29787	0.436015		0.189747	0.00101513	Downregulated
ENSDARG00000097470	si:ch73-322b17.3	0.603491	0.126005	0.834554		0.0819127	0.131918	0.0877991		0.52135	0.100543		0.192852	0.00515815	Downregulated
ENSDARG00000074341	hykk.2	1.1514	1.08983	3.42124		0.637628	0.0427866	0.43936		1.88749	0.373258		0.197753	0.00592266	Downregulated
ENSDARG00000071578	si:ch211-222k6.3	3.25362	2.70143	4.09173		0.895632	0.565642	0.544534		3.34893	0.668602		0.199647	0.000518973	Downregulated
ENSDARG00000088308	notchl	9.25014	11.6153	13.9408		2.21378	2.00371	2.74929		11.6021	2.32226		0.200158	7.07697e-06	Downregulated
ENSDARG00000099121	si:dkey-6d5.1	1.65164	1.64707	3.60092		0.587989	0.350717	0.550212		2.29988	0.496306		0.215797	0.00136396	Downregulated
ENSDARG00000102435	plekhf1	6.08908	27.102	5.05439		2.00716	3.48112	2.90794		12.7485	2.79874		0.219535	0.00790211	Downregulated
ENSDARG00000075766	sccpdha	4.32199	5.87445	2.54172		0.99382	1.08368	0.72918		4.24605	0.935561		0.220337	0.0012693	Downregulated
ENSDARG00000043126	blf	4.35181	2.50927	8.05671		0.781713	0.767636	1.76628		4.97259	1.10521		0.22226	0.000696216	Downregulated
ENSDARG00000059305	tmem37	0.325795	0.197943	0.315594		0.0365716	0.0490812	0.102666		0.279777	0.062773		0.224368	0.0048219	Downregulated
ENSDARG00000104775	si:ch211-134a4.1	4.49903	1.67467	2.65928		0.524893	0.962729	0.589404		2.94433	0.692342		0.235144	0.00478545	Downregulated
ENSDARG00000011519	myl4	33.9085	26.8	20.9985		4.06982	7.53662	7.80188		27.2357	6.46944		0.237536	0.000103189	Downregulated
ENSDARG00000038969	zgc:113142	2.45368	3.1299	1.53665		0.760792	0.807322	0.284464		2.37341	0.617526		0.260185	0.00636979	Downregulated
ENSDARG00000075045	cxcl18b	23.8981	3.40595	5.93925		3.16086	2.69739	2.91979		11.0811	2.92601		0.264054	0.00687897	Downregulated
ENSDARG00000042641	cyp51	7.18577	9.52263	27.6366		2.60727	4.19306	5.19672		14.7817	3.99902		0.270539	0.000873643	Downregulated
ENSDARG00000100737	EPO (2 of 2)	0.909205	1.98597	0.700801		0.451862	0.303212	0.222398		1.19866	0.325824		0.271824	0.00937084	Downregulated
ENSDARG00000075641	steap3	2.54844	2.38516	1.59782		0.368618	0.659609	0.806343		2.17714	0.611523		0.280884	0.00515523	Downregulated
ENSDARG00000103424	si:dkey-13m3.2	1.01461	0.715417	1.95512		0.368908	0.190421	0.477978		1.22838	0.345769		0.281484	0.00849107	Downregulated
ENSDARG00000055876	msmo1	5.35171	5.82617	10.3587		2.01209	2.74799	1.35925		7.17884	2.03978		0.284137	0.00544776	Downregulated
ENSDARG00000087837	FO834877.1	3.12498	1.78705	5.9615		1.44214	0.561275	1.18141		3.62451	1.06161		0.292897	0.00602109	Downregulated
ENSDARG00000077456	si:ch211-113a14.12	8.21879	5.97551	4.4973		1.82405	2.06912	1.59602		6.23054	1.82973		0.293671	0.00746759	Downregulated
ENSDARG00000095643	si:dkey-253d23.3	2.7868	2.39407	4.77701		0.503245	0.96805	1.46411		3.3193	0.978469		0.294782	0.00601006	Downregulated
ENSDARG00000078613	vhll	2.68168	4.01096	2.34		0.770555	0.752094	1.23353		3.01088	0.918727		0.305136	0.00906768	Downregulated
ENSDARG00000010434	clu	23.4635	12.6728	24.4119		6.36907	10.4572	7.89984		20.1827	8.24205		0.408372	0.00996856	Downregulated
ENSDARG00000095432	si:rp71-26b20.1	3.60763	2.1667	7.24112		15.7191	12.4024	17.0816		4.33849	15.0677		3.47303	0.00577083	Upregulated
ENSDARG00000044815	SERINC4	1.29057	0.825374	1.58622		7.13889	2.12246	5.10825		1.23405	4.78987		3.88142	0.00615459	Upregulated
ENSDARG00000005453	foxp2	4.23974	1.16391	11.1173		36.8873	5.44477	31.0833		5.507	24.4718		4.44376	0.00943501	Upregulated
ENSDARG00000028118	dscamb	3.45215	0.858353	6.44279		26.4636	3.6857	19.2468		3.58443	16.4653		4.59357	0.00607822	Upregulated
ENSDARG00000011989	crx	26.4621	10.5087	5.58562		124.507	20.4579	54.1638		14.1855	66.3764		4.67918	0.0044825	Upregulated
ENSDARG00000098392	si:ch73-28h20.1	4.16403	1.33369	0.914241		20.0899	2.67273	7.7842		2.13732	10.1823		4.76404	0.00829333	Upregulated
ENSDARG00000062420	nfia	2.52074	0.967984	6.15267		21.429	3.03338	21.5627		3.2138	15.3417		4.77369	0.00707295	Upregulated
ENSDARG00000090840	si:ch211-209p16.2	0.117088	0.122235	0.366306		0.839123	0.959787	1.20459		0.201876	1.00116		4.9593	0.00213467	Upregulated
ENSDARG00000054378	pcbp3	2.25409	0.666736	3.3135		17.3199	2.0492	12.6289		2.07811	10.666		5.13255	0.00957865	Upregulated
ENSDARG00000070126	si:dkey-22l11.6	0.408079	0.0219465	0.621934		2.46532	1.20626	1.96613		0.350653	1.87924		5.35925	0.00781581	Upregulated
ENSDARG00000092272	si:dkey-248g17.3	0.522924	0.618702	3.37564		7.02851	10.465	7.02088		1.50575	8.17146		5.42682	0.00315637	Upregulated
ENSDARG00000087714	si:ch211-226o13.1	0.203793	0.103337	0.698446		1.25957	1.61603	2.59987		0.335192	1.82515		5.44511	0.00299	Upregulated
ENSDARG00000043483	otx5	20.019	7.5868	6.07568		119.22	17.0287	52.3854		11.2272	62.8779		5.60052	0.00163619	Upregulated
ENSDARG00000103618	btr18	0.29084	0	0.224175		0.91716	1.33596	0.650812		0.171671	0.967976		5.63854	0.009289	Upregulated
ENSDARG00000096000	si:dkey-29j8.2	0.0254996	0.045255	0.132669		0.494243	0.319807	0.337858		0.0678078	0.383969		5.66261	0.00542043	Upregulated
ENSDARG00000078440	ccdc88aa	0.841103	0.160709	0.392609		5.3016	0.533872	2.55833		0.464807	2.79793		6.01956	0.00544062	Upregulated
ENSDARG00000102430	zgc:158340	0.698665	0.413315	0.533711		6.97818	0.96201	2.14233		0.548564	3.36084		6.12662	0.00275214	Upregulated
ENSDARG00000079779	radil	0.660817	0.175518	0.771817		5.61994	0.839423	3.4093		0.536051	3.28955		6.13665	0.0056301	Upregulated
ENSDARG00000074302	gpr183b	0.156041	0	0.16237		0.410462	0.68133	0.909688		0.106137	0.66716		6.28584	0.00487522	Upregulated
ENSDARG00000093846	si:dkey-57c22.1	0.0658909	0	0.177757		0.54734	0.387685	0.605297		0.0812159	0.513441		6.32192	0.00765121	Upregulated
ENSDARG00000038018	prph2a	0.065997	0	0.0890215		0.593906	0.143061	0.244841		0.0516729	0.327269		6.33349	0.0080392	Upregulated
ENSDARG00000102401	zgc:174234	0.22624	0	0.382299		1.08422	0.856884	1.91845		0.202846	1.28652		6.34233	0.00507349	Upregulated
ENSDARG00000093445	si:dkey-153k10.7	0.242575	0.260913	0.101985		1.31281	1.33164	1.21548		0.201825	1.28664		6.37506	0.00196772	Upregulated
ENSDARG00000087131	ifnlr1	0.49728	0.19612	1.66893		4.5802	3.13761	7.86256		0.787444	5.19345		6.59533	0.000923483	Upregulated
ENSDARG00000089874	pcdh2ab8	0.105682	0.0480916	0.394757		1.33932	0.211463	2.06804		0.182843	1.20627		6.5973	0.00779721	Upregulated
ENSDARG00000006467	pcdh8	0.956801	0.110651	0.307748		5.42808	0.788629	3.35516		0.4584	3.19062		6.96035	0.00439585	Upregulated
ENSDARG00000100277	BX571878.1	0.150263	0	0.11582		0.866803	0.488585	0.53091		0.0886943	0.628766		7.08914	0.00479632	Upregulated
ENSDARG00000020046	ahr1a	0.0859207	0.0338859	0.0331131		0.568334	0.159643	0.364291		0.0509732	0.364089		7.14275	0.00666568	Upregulated
ENSDARG00000103019	gstp2	0.156488	0.3703	0.217113		0.346642	3.37279	1.62554		0.247967	1.78166		7.18507	0.00701406	Upregulated
ENSDARG00000098415	si:dkey-74k8.8	14.6023	0.0890555	14.011		67.4222	79.9954	59.119		9.56742	68.8455		7.19583	0.00439857	Upregulated
ENSDARG00000101539	ENSDARG00000101539	0.0494679	0	0.114387		0.422332	0.268078	0.489386		0.0546184	0.393265		7.20024	0.00135979	Upregulated
ENSDARG00000041382	si:dkey-283b15.2	1.01156	0.324144	0.121828		7.03152	0.910387	2.58003		0.485845	3.50731		7.21899	0.00618531	Upregulated
ENSDARG00000105217	si:dkey-9i5.5	0.0384692	0	0.111193		0.239666	0.285907	0.601446		0.0498874	0.375673		7.53041	0.00491242	Upregulated
ENSDARG00000101594	ENSDARG00000101594	0.0532815	0	0.147847		0.619635	0.296995	0.643832		0.0670428	0.520154		7.75854	0.00373924	Upregulated
ENSDARG00000101746	zgc:174642	0.203901	0	0.56579		1.75022	1.43964	2.80966		0.256564	1.99984		7.79471	0.00563186	Upregulated
ENSDARG00000100750	si:dkey-199m13.9	0.093925	0	0.130313		0.455124	0.41011	0.905969		0.0747458	0.590401		7.89878	0.00274818	Upregulated
ENSDARG00000075054	RASGRF2 (2 of 2)	0.345393	0	0.297377		3.51515	0.283325	1.40599		0.214257	1.73482		8.09694	0.00940405	Upregulated
ENSDARG00000096978	si:ch1073-147e4.1	0.0101496	0.0420301	0.510461		1.82673	0.881622	2.00103		0.187547	1.56979		8.37013	0.00330845	Upregulated
ENSDARG00000097247	si:dkey-19d21.2	0.448626	1.74649	0.93699		12.4221	10.0296	5.8137		1.04403	9.42179		9.0244	0.000774297	Upregulated
ENSDARG00000100340	BX901907.2	0.160577	0	0.671215		2.46253	2.62782	2.47453		0.277264	2.52163		9.09469	0.00109923	Upregulated
ENSDARG00000098714	RNH1 (21 of 55)	0.0195442	0	0.112983		0.14882	0.453919	0.621484		0.0441756	0.408074		9.23755	0.00444178	Upregulated
ENSDARG00000029482	ush2a	0.205372	0.0533386	0.162158		2.63755	0.108581	1.22117		0.140289	1.32243		9.42647	0.00111624	Upregulated
ENSDARG00000095993	si:dkey-29j8.5	0.0362611	0	0.104811		0.702829	0.320027	0.307484		0.0470239	0.443447		9.43023	0.00190005	Upregulated
ENSDARG00000098354	CR388206.1	0.0722825	0	0.167143		0.900649	0.492442	0.893863		0.0798083	0.762318		9.55186	0.00105521	Upregulated
ENSDARG00000103755	RNH1 (45 of 55)	0.0328004	0	0.218058		0.442756	0.883688	1.09517		0.0836194	0.807204		9.65331	0.00637136	Upregulated
ENSDARG00000098960	CABZ01051641.2	0	0.231144	0.25814		1.50691	1.81494	1.5087		0.163095	1.61018		9.87267	0.00103106	Upregulated
ENSDARG00000098222	ccbl2	0.439744	0.450915	0.338948		3.55138	4.76615	3.94642		0.409869	4.08798		9.97388	2.19612e-05	Upregulated
ENSDARG00000094854	ms4a17a.8	0.581336	0.343906	2.41354		7.4996	18.6814	7.14226		1.11293	11.1078		9.98066	0.000604705	Upregulated
ENSDARG00000101544	BX004873.5	0.0339519	0	0.363103		1.35139	1.25378	1.62845		0.132352	1.41121		10.6626	0.0022048	Upregulated
ENSDARG00000090192	si:dkey-16p6.1	0.0394838	0	0.0608669		0.264208	0.42183	0.404563		0.0334502	0.363534		10.8679	0.000290801	Upregulated
ENSDARG00000102721	BX511155.1	0.045349	0	0.139817		0.690622	0.0983027	1.24176		0.061722	0.676896		10.9669	0.00267612	Upregulated
ENSDARG00000099414	si:dkey-179k24.7	0.0525438	0	0.0303749		0.218234	0.39051	0.334167		0.0276396	0.314304		11.3715	0.00929374	Upregulated
ENSDARG00000088142	ENSDARG00000088142	0.148039	0	0.156275		1.19408	0.7893	1.59644		0.101438	1.19327		11.7636	0.00053356	Upregulated
ENSDARG00000099008	EGFLAM	0.304818	0.0218574	0.4165		6.25339	0.257436	2.80016		0.247725	3.10366		12.5287	0.00403566	Upregulated
ENSDARG00000015065	c4	0.0262936	0	0.0390857		0.135209	0.32453	0.366294		0.0217931	0.275345		12.6345	0.000243497	Upregulated
ENSDARG00000104504	CU457794.1	0.122414	0	0.0849192		0.508431	0.773322	1.34944		0.069111	0.877066		12.6907	0.00141696	Upregulated
ENSDARG00000101103	BX548173.2	0	0.024715	0.265665		1.33032	1.06733	1.54991		0.0967932	1.31585		13.5945	0.00302591	Upregulated
ENSDARG00000090179	si:ch211-117c9.1	0.0868308	0	0.0334639		0.560998	0.376445	0.76698		0.0400983	0.568141		14.1687	0.00445411	Upregulated
ENSDARG00000102858	CD200 (3 of 3)	0.0291132	0.103337	0		0.644897	0.730256	0.540032		0.04415	0.638395		14.4597	0.000308291	Upregulated
ENSDARG00000075948	slco4a1	0.0325788	0	0.0627781		0.7367	0.110976	0.564029		0.0317856	0.470568		14.8044	0.00105428	Upregulated
ENSDARG00000069848	nitr1c	0.0236697	0	0		0.131079	0.117277	0.108719		0.00788991	0.119025		15.0857	0.00399033	Upregulated
ENSDARG00000094427	si:dkey-253d23.8	0.241185	0	0.517868		5.00865	2.08059	4.85729		0.253017	3.98218		15.7387	0.000151426	Upregulated
ENSDARG00000097895	si:ch211-104f13.3	0	0	0.129202		0.386782	0.778625	0.947604		0.0430674	0.704337		16.3543	0.00874893	Upregulated
ENSDARG00000092926	si:dkey-66k12.3	0	0	0.804373		4.0279	4.99437	4.15646		0.268124	4.39291		16.3839	0.000475013	Upregulated
ENSDARG00000056719	slc6a19b	0.258371	0.0127373	0.211595		1.75871	2.03025	4.33618		0.160901	2.70838		16.8326	1.22548e-05	Upregulated
ENSDARG00000101310	BX004873.4	0.144184	0.113728	0.416754		4.09213	3.438	4.63582		0.224888	4.05532		18.0326	7.11589e-06	Upregulated
ENSDARG00000093926	si:dkey-71b5.2	0	0	0.287181		0.962876	2.16911	2.10627		0.0957271	1.74608		18.2402	0.00101378	Upregulated
ENSDARG00000094554	si:ch73-7i4.1	0.0207462	0	0.0239863		0.430834	0.231282	0.153932		0.0149108	0.272016		18.2428	0.00675611	Upregulated
ENSDARG00000097225	si:dkey-79d12.6	0.0906228	0	0		0.752781	0.505138	0.528313		0.0302076	0.595411		19.7106	0.00359004	Upregulated
ENSDARG00000088523	si:dkey-5i16.5	0	0	0.0705657		0.197164	0.774914	0.625371		0.0235219	0.532483		22.6377	0.00286825	Upregulated
ENSDARG00000104423	si:dkey-54i3.4	0.079273	0.218849	0.0916536		2.96326	1.69385	4.90155		0.129925	3.18622		24.5235	8.50507e-06	Upregulated
ENSDARG00000099350	si:ch211-283l16.1	0	0	0.0257352		0.246532	0.268824	0.129765		0.00857839	0.21504		25.0677	0.00114897	Upregulated
ENSDARG00000095566	si:ch211-188m17.3	0	0	0.0472903		0.453021	0.151995	0.650325		0.0157634	0.418447		26.5454	0.00289301	Upregulated
ENSDARG00000101642	si:ch211-155m12.1	0.0156577	0	0.108619		0.238453	2.15284	1.21156		0.0414255	1.20095		28.9906	2.9758e-05	Upregulated
ENSDARG00000102994	si:dkey-78o7.1	0	0	0.0154853		0.278142	0.111985	0.0851798		0.00516175	0.158435		30.6941	0.00462197	Upregulated
ENSDARG00000013335	anxa6	0.508094	1.26243	0.748994		24.3037	30.6226	22.8754		0.839839	25.9339		30.8796	1.05695e-12	Upregulated
ENSDARG00000097548	tfap2b	0.0135496	0	0		0.33766	0.0692325	0.0359052		0.00451653	0.147599		32.6797	0.00159374	Upregulated
ENSDARG00000101721	PLA2G4C (4 of 4)	0	0	0.00813126		0.194735	0.0130673	0.0745461		0.00271042	0.0941161		34.7238	0.00346002	Upregulated
ENSDARG00000025046	AL935186.1	0.0280521	0	0.0324332		0.446626	0.677579	1.29344		0.0201618	0.805881		39.9708	3.26203e-06	Upregulated
ENSDARG00000060007	N4BP3	0	0	0.132083		1.95067	1.04363	2.58329		0.0440278	1.8592		42.2279	9.69701e-07	Upregulated
ENSDARG00000037691	pcdh2ab2	0	0.0106585	0		0.19955	0.008369	0.343752		0.00355283	0.183891		51.759	0.00466949	Upregulated
ENSDARG00000100234	BX511246.1	0	0	0.00775023		0.0928049	0.143232	0.170527		0.00258341	0.135521		52.4583	0.000317018	Upregulated
ENSDARG00000093323	si:ch211-114l13.1	0.0159923	0	0		0	0.475424	0.525488		0.00533075	0.333637		62.5872	0.00137882	Upregulated
ENSDARG00000052037	trim35-1	0	0	0.0278981		0.0556775	0.978862	0.861076		0.00929936	0.631872		67.9479	5.45384e-05	Upregulated
ENSDARG00000095569	CABZ01059309.1	0	0	0.0253124		0.484965	0.854241	0.719387		0.00843748	0.686198		81.3273	1.54166e-05	Upregulated
ENSDARG00000045453	f13a1a.1	0	0	0.00892119		0.587546	0	0.310795		0.00297373	0.299447		100.697	0.000532514	Upregulated
ENSDARG00000091627	si:dkey-271j15.3	0.0848533	0	0.171684		9.04565	7.64648	13.6036		0.0855126	10.0986		118.095	8.6085e-12	Upregulated
ENSDARG00000100652	zgc:175008	0.0173038	0	0.0600189		3.1383	4.16355	3.0997		0.0257742	3.46718		134.521	1.41936e-10	Upregulated
ENSDARG00000101556	si:ch1073-475a24.1	0.0139544	0	0		0.347748	0.868576	2.47013		0.00465148	1.22882		264.178	2.85316e-07	Upregulated
ENSDARG00000095522	si:dkey-71b5.3	0	0.0275359	0		5.09089	3.61072	8.04202		0.00917864	5.58121		608.065	8.09264e-12	Upregulated
ENSDARG00000094951	BX072532.2	0	0	0		2.62595	3.55455	4.30691		0	3.4958		Inf	2.97551e-15	Upregulated
ENSDARG00000093747	si:dkey-122c11.1	0	0	0		11.9765	10.6715	9.26957		0	10.6392		Inf	1.42598e-13	Upregulated
ENSDARG00000089031	larsa	0	0	0		6.20755	3.31934	3.56445		0	4.36378		Inf	1.85024e-08	Upregulated
ENSDARG00000099764	si:dkey-74i1.3	0	0	0		0.835147	3.75803	1.35403		0	1.9824		Inf	1.89721e-07	Upregulated
ENSDARG00000101819	si:ch1073-121p1.1	0	0	0		2.38172	2.16227	1.28716		0	1.94372		Inf	0.000156506	Upregulated
ENSDARG00000089195	pcdh2g20	0	0	0		0.578146	0.0184739	1.64408		0	0.746901		Inf	4.2342e-05	Upregulated
ENSDARG00000069189	si:dkey-242h9.3	0	0	0		0	0	3.32906		0	1.10969		Inf	0.000480629	Upregulated
ENSDARG00000089814	si:dkey-81i14.3	0	0	0		0.102652	0.0258309	0.235776		0	0.12142		Inf	0.00227546	Upregulated
ENSDARG00000086277	aldh1l1	0	0	0		0.423242	0.639017	0.121515		0	0.394591		Inf	0.00322545	Upregulated
ENSDARG00000074024	si:ch211-152n14.4	0	0	0		0.187686	0.034348	0.182885		0	0.134973		Inf	0.00360097	Upregulated
ENSDARG00000095699	dicp1.9	0	0	0		0.0861015	0.250365	0.175788		0	0.170752		Inf	0.00486271	Upregulated
ENSDARG00000090107	CR974475.2	0	0	0		0.0918881	0	0.34003		0	0.143973		Inf	0.00829448	Upregulated
ENSDARG00000095137	si:dkey-88l16.2	0	0	0		0.136561	0.137454	0.182968		0	0.152327		Inf	0.00482324	Upregulated
ENSDARG00000087679	si:dkey-11p23.9	0	0	0		0.219501	0.343679	0.448142		0	0.337107		Inf	0.00883325	Upregulated
ENSDARG00000099543	si:dkey-15b23.1	0	0	0		0.262918	0	0.0754852		0	0.112801		Inf	0.00819054	Upregulated
ENSDARG00000099957	CABZ01030090.1	0	0	0		0.376221	0.0688513	0.104742		0	0.183271		Inf	0.00203568	Upregulated
ENSDARG00000099928	chrm5a	0	0	0		0.196505	0.0494477	0.319701		0	0.188551		Inf	0.000612423	Upregulated
ENSDARG00000096140	si:dkeyp-4f2.2	0	0	0		0	0.20156	0.0919888		0	0.0978497		Inf	0.00483729	Upregulated
ENSDARG00000058937	cldn10a	0	0	0		0	0.201682	0.591715		0	0.264466		Inf	0.00715542	Upregulated
ENSDARG00000098263	tmem132a	0	0	0		0.481535	0.0359026	0.204817		0	0.240752		Inf	0.00794403	Upregulated
ENSDARG00000039665	FO834840.1	0	0	0		0.0534391	0.0409819	0.00584483		0	0.033422		Inf	0.00682883	Upregulated
ENSDARG00000100581	si:ch211-198g14.2	0	0	0		0.0971175	0.293259	0.185887		0	0.192088		Inf	0.0034051	Upregulated
ENSDARG00000076148	si:ch211-1a19.2	0	0	0		0.0548619	0.0552208	0.189014		0	0.0996989		Inf	0.0053393	Upregulated
