# Supplementary material for: Genetic compensation in a stable slc25a46 mutant zebrafish: A case for using F0 CRISPR mutagenesis to study phenotypes caused by inherited disease
Source: PLoS One. 2020 Mar 24;15(3):e0230566. doi: 10.1371/journal.pone.0230566 (PMC7092968; doi:10.1371/journal.pone.0230566)
Supplement: S4 Table — (XLSX) [file pone.0230566.s010.xlsx]

## Sheet: Sheet1
		Transcripts Per Million Values											Statistical Results
		Control				F0				Averages
GeneID	geneName	Control 1	Control 2	Control 3		F0 1	F0 2	F0 3		Control	F0		Fold Change (F0/Control)	P-Value	Direction
ENSDARG00000105024	Metazoa_SRP	0	6.30857	0		0	0	0		2.10286	0		0	0.00596189	Downregulated
ENSDARG00000104365	si:dkeyp-13d12.2	0.354098	0.0762443	0.168399		0	0	0		0.19958	0		0	0.00602359	Downregulated
ENSDARG00000099928	chrm5a	0.0820608	0.19878	0.0351232		0	0	0		0.105321	0		0	0.00245166	Downregulated
ENSDARG00000100581	si:ch211-198g14.2	0.243338	0.0785933	0.27774		0	0	0		0.19989	0		0	0.00228452	Downregulated
ENSDARG00000076148	si:ch211-1a19.2	0.0458208	0.0887951	0.117672		0	0	0		0.0840959	0		0	0.00564735	Downregulated
ENSDARG00000097643	si:ch211-43o9.4	0.974472	0.546645	0.834177		0.0443552	0	0.102565		0.785098	0.0489733		0.0623786	0.000307005	Downregulated
ENSDARG00000086633	or111-3	0.157039	0.09683	0.0611046		0.0123465	0	0.0142747		0.104991	0.00887373		0.0845188	0.00730165	Downregulated
ENSDARG00000013335	anxa6	2.0416	2.94593	2.91698		0.508094	1.26243	0.748994		2.63484	0.839839		0.318744	0.00680034	Downregulated
ENSDARG00000069481	ghrh	0.475327	0.491267	1.0308		3.89151	0.972733	5.79835		0.665798	3.5542		5.33826	0.00578229	Upregulated
ENSDARG00000079403	si:dkey-204l11.1	0.444701	0.551284	0.055982		1.17639	0.294431	5.70855		0.350656	2.39312		6.82471	0.00560924	Upregulated
ENSDARG00000005392	slc5a5	0	0.0299385	0.0528995		0.280576	0.126463	0.525212		0.0276127	0.31075		11.2539	0.00213021	Upregulated
ENSDARG00000103788	si:rp71-1d10.6	0.132467	0.149745	0.0944965		0.591898	0.655128	3.02433		0.125569	1.42379		11.3386	0.000253143	Upregulated
ENSDARG00000095252	si:dkey-40h20.1	0.0865573	0.230639	0.240811		2.91942	0.287845	4.82504		0.186002	2.67743		14.3946	0.000117548	Upregulated
ENSDARG00000096946	si:dkey-29n3.2	0.112914	0.0218814	0.0579948		0.781209	0	2.05481		0.0642635	0.945341		14.7104	0.00725293	Upregulated
ENSDARG00000099432	si:ch211-246b8.1	0.00821462	0	0		0.0426252	0.0252162	0.057496		0.00273821	0.0417791		15.2579	0.00613985	Upregulated
ENSDARG00000094508	si:dkey-21o19.8	0	0.218918	0.0644694		0.976976	0.65502	2.9745		0.0944626	1.5355		16.2551	6.72972e-05	Upregulated
ENSDARG00000096826	si:ch211-278n20.8	0	0.315589	0		2.25342	0.999809	4.66793		0.105196	2.64039		25.0996	0.0010119	Upregulated
ENSDARG00000069445	si:ch211-10j20.1	0	0	0.0095195		0.0961731	0.0341364	0.144551		0.00317317	0.0916201		28.8734	0.00914063	Upregulated
ENSDARG00000068088	tcnl	0	0	0.0412899		0.250285	1.23386	0		0.0137633	0.494715		35.9445	0.00473651	Upregulated
ENSDARG00000094983	ccl34a.3	0	0	0.0323891		0.52355	0.271006	1.85378		0.0107964	0.882779		81.7663	8.43729e-05	Upregulated
ENSDARG00000078602	ptger1c	0	0	0		0.081866	0.290581	0		0	0.124149		Inf	0.00587573	Upregulated
ENSDARG00000075785	ENSDARG00000075785	0	0	0		0.0301443	0.0499316	0.00697042		0	0.0290154		Inf	0.00511817	Upregulated
ENSDARG00000099784	FP016247.1	0	0	0		2.52989	7.18381	1.755		0	3.8229		Inf	0.0039109	Upregulated
ENSDARG00000096720	cpn1	0	0	0		1.02911	0	2.43915		0	1.15608		Inf	0.000976608	Upregulated
